# Supplementary material for: Assessment of Genetic Diversity and Differentiation in Triadica cochinchinensis Populations Using SSR Markers
Source: Plants (Basel). 2026 Apr 15;15(8):1209. doi: 10.3390/plants15081209 (PMC13119846; doi:10.3390/plants15081209)
Supplement: Supplementary file 1 [file plants-15-01209-s001.zip]

Archive with 1 entries (1 files):
- plants-4142771-supplementary.pdf
